# Supplementary material for: Assessment of the Influence of Size and Concentration on the Ecotoxicity of Microplastics to Microalgae Scenedesmus sp., Bacterium Pseudomonas putida and Yeast Saccharomyces cerevisiae
Source: Polymers (Basel). 2022 Mar 19;14(6):1246. doi: 10.3390/polym14061246 (PMC8952821; doi:10.3390/polym14061246)
Supplement: Supplementary file 1 [file polymers-14-01246-s001.zip]

Archive with 1 entries (1 files):
- polymers-1597482-supplementary.pdf
